# Supplementary material for: Genetic structure and Rickettsia infection rates in Ixodes ovatus and Haemaphysalis flava ticks across different altitudes
Source: PLoS One. 2024 Mar 13;19(3):e0298656. doi: 10.1371/journal.pone.0298656 (PMC10936840; doi:10.1371/journal.pone.0298656)
Supplement: S3 Table — The results of the z-score test for two populations proportions at p < 0.05 showed no significant difference between the Rickettsia detection rate in haplotype groups 1 and 2. The Welch t-test at p < 0.05 revealed no significant difference in the mean altitude of the two groups. (XLSX) [file pone.0298656.s003.xlsx]

## Sheet: Sheet1
Additional File Supplementary Table 2. Summary of primer pairs used in the detection of spotted fever group Rickettsiae
	Primer	Nucleotide Sequence (5′-3′)	Target gene (amplicon size)	References
1st	Rr17k.1p (forward)	TTTACAAAATTCTAAAAACCAT	17 kDa (450 bp)	37
	Rr17k.539n (reverse)	TCAATTCACAACTTGCCATT
2nd	Rr17k.90p (forward)	GCTCTTGCAACTTCTATGTT
	Rr17k.539n (reverse)	TCAATTCACAACTTGCCATT
1st	RpCs.780p (forward)	GACCATGAGCAGAATGCTTCT	gltA (382 bp)	37-38
	RpCs.1258n (reverse)	ATTGCAAAAAGTACAGTGAAC
2nd	RpCs.877p (forward)	GGGGGCCTGCTCACGGCGG
	RpCs.1258n (reverse)	ATTGCAAAAAGTACAGTGAAC
1st	RR 190–70 (forward)	ATGGCGAATATTTCTCCAAAA	rOmpA (540 bp)	39-40
	RR 190–701(reverse)	GTTCCGTTAATGGCAGCATCT
2nd	190-FN1 (forward)	AAGCAATACAACAAGGTC
	190-RN1 (reverse)	TGACAGTTATTATACCTC
1st	rompB OF (forward)	GTAACCGGAAGTAATCGTTTCGTAA	rOmpB (426 bp)	41
	rompB OR (reverse)	GCTTTATAACCAGCTAAACCACC
2nd	rompB SFG IF (forward)	GTTTAATACGTGCTGCTAACCAA
	rompB SFG/TG IR (reverse)	GGTTTGGCCCATATACCATAAG
